# Supplementary material for: Surface Modification of Fe-Based Perovskite Oxide via Sr0.95Ce0.05CoO3−δ Infiltration: A Strategy for Thermochemical Stability
Source: Nanomaterials (Basel). 2025 Jun 16;15(12):934. doi: 10.3390/nano15120934 (PMC12196367; doi:10.3390/nano15120934)
Supplement: Supplementary file 1 [file nanomaterials-15-00934-s001.zip]

Archive with 1 entries (1 files):
- nanomaterials-3694615-supplementary.pdf
